# Supplementary material for: A Comprehensive Systematic Review of Data Linkage Publications on Diabetes in Australia
Source: Front Public Health. 2022 May 25;10:757987. doi: 10.3389/fpubh.2022.757987 (PMC9174992; doi:10.3389/fpubh.2022.757987)
Supplement: Supplementary file 3 [file Table_3.xlsx]

## Sheet: Data_extraction
Study Number	Title	Quality score	Lead author	Publication year	Jurisdiction(s) of linkage	Data linkage unit included	Type of datasets	Method of linkage	Population	N of the study	Time frame (years)	Study design	Type of diabetes	Main outcomes	Main findings	Strengths	Limitations	Category
1	A longitudinal study of foot ulceration and its risk factors in community-based patients with type 2 diabetes: The Fremantle Diabetes Study	0.642857	Mendel Baba	2014	WA	the WA Data Linkage System (WADLS)	(1) The FDS (Fremantle Diabetes study) database; (2) The Hospital Morbidity Data System records		Diabetic patients	1296	18	Prospective cohort	2	Hospitalisation	Intermittent claudication and peripheral sensory neuropathy were significant independent predictors of time to admission with foot ulceration, in addition to retinopathy, cerebrovascular disease, HbA1c, alcohol consumption, renal impairment, peripheral arterial disease and pulse pressure (p ≤ 0.038)	The large patient numbers, long duration follow-up, detailed baseline assessment and capture of endpoints through a validated data linkage system applied to a stable population base		Complication
2	A preliminary study of the relationship between general practice care and hospitalisation using a diabetes register, CARDIAB	0.535714	Elizabeth J. Comino	2013	NSW	the Centre for Health Record Linkage (CHeReL)	(1) The Division of GP diabetes register (CARDIAB); (2) the Admitted Patient; (3) Emergency Department (ED) Data Collection; (4) death-registration data		Diabetic patients	1178	7	Retrospective cohort	2	Hospitalisation	In the years where there was no record of a process of care, the adjusted all-cause admission rate in subsequent patient-years was 3.0 compared with 1.0 in the years when three test results were recorded (P= 0.007)	The use of linked clinical and administrative data help to explore the relationship between GP processes of care, achievement of clinical targets and Ambulatory Care Sensitive Condition (ACSC) admissions	The recording of treatment methods, comorbidity and smoking status was poor and could not be included in the analysis. Among variables included in the analysis, the levels of incompleteness ranged between 4 and 23% of records. The significant amount of time invested in preparing data for linkage, the actual linkage and technical review process, and time involved in seeking permissions to access t…	health services utilisation
3	A prospective study of depression and mortality in patients with type 2 diabetes: the Fremantle Diabetes Study	0.615385	D. G. Bruce	2005	WA	WADLS	(1) FDS database; (2) Death registry		Diabetic patients with/without depression	401/872	10.5	Prospective cohort	2	Motarlity	Depression in patients with type 2 diabetes (T2DM) is associated with a greater prevalence of complications but is not an independent predictor of all-cause or cardiac mortality (Hazard ratio (HR 1,21; 95% confidence intervals (CI) 0.95-1.55)	The WADLS provided a unique resource to accurately determine the cause and date of death
4	A risk-adjusted economic evaluation of alternative models of involvement of practice nurses in management of type 2 diabetes	0.589744	H. Haji Ali Afzali	2013	SA		(1) General practice medical records, (2) Medicare (MBS+PBS), (3) Inpatient services (hospital)		Diabetic patients in high-level/low level model	231/108	8	Retrospective cohort	2	Cost	The incremental cost per 1% decrease in HbA1c is only $454, and per one additional patient to achieve an HbA1c value of less than 53 mmol/mol (7.0%) is $323			Economic evaluation
5	A simple diabetes vascular severity staging instrument and its application to a Torres Strait Islander and Aboriginal adult cohort of north Australia	0.769231	Odette R Gibson	2012	QLD		(1) The Well Persons Health Check (WPHC) database, (2) Hospital database, (3) Death data	Deterministic	Indigenous diabetic patients	379	8	Retrospective/Prospective cohort	2	Cost, mortality	Developed a simple diabetes vascular severity staging instrument which good construct validity shown by a positive association between disease severity and hospital cost and disease severity and mortality
6	A time-duration measure of continuity of care to optimise utilisation of primary health care: a threshold effects approach among people with diabetes	0.607143	Ninh Thi Ha	2019	WA	WADLS, Commonwealth Department of Health and Ageing	(1) Hospital Morbidity Data System (HMDS) records; (2) Medicare Benefit Scheme (MBS) claim records; (3) Electoral Roll (ER) records; (4) Mortality records		Diabetic patients	36667	14	Retrospective population-based cohort	1, 2	Hospitalisation	The optimal maximum time between GP visits was 9–13 months for people with diabetes with no complication, 5–11 months for people with diabetes with 1–2 complications, and 4–9 months for people with diabetes with 3+ complications	The large population and comprehensive range of linked databases used in the empirical analysis à measure and control any changes in both outcomes and exposures over the studied period.	Administrative data are not collected for research purposes, hence, they do not include some details about severity of disease. Data also did not have information about whether individuals visited the same or different GPs which may have improved the threshold modelling of the estimation of the maximum optimal time period	health services utilisation
7	Adapting and validating diabetes simulation models across settings: Accounting for mortality differences using administrative data	0.732143	Alison J. Hayes	2013	WA		(1) MBS; (2) Pharmaceutical Benefits Scheme (PBS); 3) Hospital records of inpatient episodes; (4) Death records	Probabilistic	Diabetic patients	13884	10.5	Retrospective population-based cohort	1, 2	Mortality	Developed Australian risk equations for predicting mortality following major complications of diabetes	Large sample size à particularly useful for estimating mortality equations à avoids the selection issues Administrative datasets tend to capture more events than clinicial trials	There were no records of clinical risk factors in the administrative dataset
8	Admission to hospital for road trauma in patients with diabetes mellitus	0.690476	Nicholas H De Klerk	1983	WA		(1) Hospital admissions for diabetes; (2) Hospital admissions for road trauma; (3) death records		Diabetic patients	8623	9	Retrospective population-based cohort	1, 2	Hospitalisation	Although there was no overall difference, there was a significant excess of admissions (36 observed, 21.2 expected) and slight excess of deaths (3 observed, 1.9 expected) in diabetic men aged under 55		Missed links	Health outcomes
9	Age-Specific Trends From 2000–2011 in All-Cause and Cause-Specific Mortality in Type 1 and Type 2 Diabetes: A Cohort Study of More Than One Million People	0.807692	Jessica L. Harding	2016	NSW, WA, SA, NT, ACT, TAS, QLD, VIC		(1) National Diabetes Service Scheme (NDSS); (2) National Death Index (NDI)	Probabilistic	Diabetic patients	1189079	12	Prospective population-based cohort	1, 2	Mortality	For both T1DM and T2DM, significant decreases in all cause, CVD, and diabetes mortality rates were observed in all age-groups (Ptrend < 0.05), excluding diabetes mortality in age-group 0–40 years, while cancer mortality remained unchanged	A disease registry–based study with a large sample size, and long follow-up time	Lack of deatailed data in the NDSS database: type of diabetes, lack of covariates	Health outcomes
10	An Australian cardiovascular risk equation for type 2 diabetes: the Fremantle Diabetes Study	0.512821	W. A. Davis	2010	WA	WADLS	(1) FDS database, (2) The Hospital Morbidity Data System records, (3) Death registry		Diabetic patients	1240	13.5	Prospective cohort	2	Hospitalisation, mortality	Deveploped and validated an Australian cardiovascular risk equation for T2DM which predicted that mean 5-year risk of a CVD event was 15.5%, compared with the observed risk of 14.9% (13.0-17.1%)
11	An inverse relationship between age of type 2 diabetes onset and complication risk and mortality: the impact of youth-onset type 2 diabetes	0.75	Abdulghani H. Al-Saeed	2016	NSW	Australian Institute of Health and Welfare (AIHW)	(1) The Hospital Diabetes electronic database; (2) the NDI	Probabilistic	Diabetic patients	15238	25	Prospective cohort	2	Mortality	An inverse relationship between age of diabetes onset and standardised mortality ratios (SMRs) was seen, which was the highest for T2DM patients aged 15–30 (3.4 [95% CI 2.7–4.2])	The ability to cross-reference data with actual mortality recorded in a national database also provided a unique opportunity to link to outcomes Using data from national administration databases where selection bias would be less likely. The data obtained provide information that would otherwise take several decades to gather		Health outcomes/complications
12	Are smoking intensity and cessation related to cataract surgical risk in diabetic patients? Findings from the 45 and Up Study	0.641026	Xiaotong Han	2019	NSW	the Sax Institute	(1) The 45 and Up Study database; (2)MBS; (3) PBS database		Diabetic patients	9578	13	Prospective cohort	1, 2	Cataract surgery	There was no significant difference in cataract surgical risk among former (HR 0.96; 95% CI 0.84-1.10), current (HR 0.82; 95%CI 0.64-1.05), and never smokers	Data from a population-based cohort, a large study size, a long follow-up, and the availability of multiple co-variates		Health outcomes
13	Association between continuity of provider-adjusted regularity of general practitioner contact and unplanned diabetes-related hospitalisation: a data linkage study in New South Wales, Australia, using the 45 and Up Study cohort	0.705128	Rachael E Moorin	2019	NSW	CHeReL, the Sax Institute	1) The 45 and Up Study database; (2) the Admitted Patient Data Collection (APDC); (3) the ED Data Collection (EDDC); (4) PBS; (5) MBS; (6) Death data		Diabetic patients	27409	6	Cross-sectional	1, 2	Hospitalisations/ED presentations	Conditional on having an event, there was a small decrease in the number of hospitalisations or ED presentations for the low (−6%) and moderate regularity quintiles (−8%)		The lack of detail (eg, of length of GP consults or clinical data to indicate disease severity) in the analysis also reduces the level of detail analysed regarding these interactions	health services utilisation
14	Association of processes of primary care and hospitalisation for people with diabetes: A record linkage study	0.826923	Elizabeth Jean Comino	2015	NSW	CHeReL, the Sax Institute	(1) The 45 and up study's database; (2) MBS; (3) Admitted Patient Data Collection (APDC); (4) Death data	Deterministic, Probabilistic	Diabetic patients	20433	1.7	Prospective cohort		Hospitalisation	Continuity of care (aIRR: 0.92 (95%CI: 0.89–0.96)) was associated with a reduced likelihood of hospitalisation	Ability to explore the association between claims for processes of care and hospitalisation in a large population-based sample of NSW residents		health services utilisation
15	Associations between physical activity and cataract treated surgically in patients with diabetes: findings from the 45 and Up Study	0.641026	Changfan Wu	2019	NSW	the Sax Institute	(1) The 45 and up study's database; (2) MBS; (3) PBS		Diabetic patients	9113	13	Retrospective cohort	1, 2	Cataract surgery	Participants with a physical activity level of ≥14 sessions per week had 19% decreased risk of cataract surgery (HR 0.81; 95%CI 0.67-0.99) compared to those with <5 sessions per week	A large sample size, a long follow-up period and the availability of multiple baseline demographic, socioeconomic, health and lifestyle factors
16	Associations with low rates of postpartum glucose screening after gestational diabetes among Indigenous and non-Indigenous Australian women	0.615385	Catherine Chamberlain	2015	QLD		(1) Cairns Hospital (CH) Clinical Coding (CHCC) system; (2) Midwives Perinatal Data Collection (MPDC); (3) the three local laboratories		Indidenous/Non-Indigenous women with gestational diabetes (GDM)	352/660	7	Retrospective cohort	GDM	Time from GDM to the first screening test	Postpartum diabetes screening rates following GDM in Far North Queensland are low, particularly among Indigenous women, with lower rates seen in the regional centre; and among non-Indigenous women with indicators of low socioeconomic status		The absence of ‘point of care’ tests provided by primary health care professionals, such as HbA1C, FPG and Random Plasma Glucose (RPG)	health services utilisation
17	Caesarean section and risk of type 1 diabetes: whole-of population study	0.871795	M. Begum	2019	SA	SA NT Datalink	(1) Hospital; (2) Perinatal Statistics Collection; (3) Births Registration data	Probabilistic	Children (vaginal delivery/caesarean)	195,512/90,546	16	Retrospective population-based cohort	1	Hospitalisation	Compared with vaginal delivery, the adjusted HR for type 1 diabetes (T1DM) was 1.05 (95% CI 0.86–1.28) for caesarean	Linkage of perinatal and hospital data help to account for a wide range of confounding factors. Routine collection of perinatal data at birth using a standardized tool provided precise and well documented detail of the confounding factors, minimizing recall bias
18	Cancer Risk Among People With Type 1 and Type 2 Diabetes: Disentangling True Associations, Detection Bias, and Reverse Causation	0.769231	Jessica L. Harding	2015	NSW, WA, SA, NT, ACT, TAS, QLD, VIC	AIHW	(1) NDSS; (2) NDI; (3) Australian Cancer Registry	Probabilistic	Diabetic patients	953382	12	Prospective population-based cohort	1, 2	incidence of cancer, mortality	T1DM and T2DM are associated with an excess risk of incidence and mortality for overall and a number of site-specific cancers	A large sample size, long follow-up time	The NDSS is an administrative database and hence lacks precise information about type of diabetes for all registrants
19	Characteristics and outcome of type 2 diabetes in urban Aboriginal people: the Fremantle Diabetes Study	0.512821	T. M. E. Davis	2007	WA	WADLS	(1) FDS database; (2) The Hospital Morbidity Data System records; (3) Death registry		Aboriginal/Anglo-Celt diabetic patients	18/819	12.5	Prospective cohort	2	Mortality	The Aboriginal patients died 18 years or younger than their Anglo-Celt counterparts, and also had a twofold higher risk of dying (HR 2.37 (1.06-5.29)	The detailed individual patient data, including linkages		Health outcomes
20	Characteristics and prognosis of Asian patients with type 2 diabetes from a multi-racial Australian community: the Fremantle Diabetes Study	0.512821	E. D. D. Tan	2013	WA	WADLS	(1) FDS database; (2) The Hospital Morbidity Data System records; (3) Death registry		Asian/Anglo-Celt diabetic patients	44/796	18	Prospective cohort	2	Mortality	Asian ethnicity was independently protective against CVD death (HR 0.13 (95% CI 0.02–0.96); P = 0.046) but not all-cause mortality (HR 0.58 ( 95% CI 0.31–1.10); P = 0.10)	The detailed data for each patient and the long duration of follow up
21	Comparison of the Framingham and United Kingdom Prospective Diabetes Study cardiovascular risk equations in Australian patients with type 2 diabetes from the Fremantle Diabetes Study	0.589744	Wendy A Davis	2009	WA	WADLS	(1) FDS database, (2) The Hospital Morbidity Data System records, (3) Death registry		Diabetic patients	815	13.5	Prospective cohort	2	Hospitalisation, mortality	While the UKPDS stroke risk equations performed relatively well, the UKPDS and Framingham CHD risk equations are not suitable for predicting risk in Australians with T2DM	Ongoing linkage with the WA hospital morbidity and mortality register means that “hard” events (hospitalisation and death) have excellent ascertainment.
22	Concordance between administrative health data and medical records for diabetes status in coronary heart disease patients: a retrospective linked data study	0.809524	Lee Nedkoff	2013	WA	WADLS	(1) the Hospital Morbidity Data Collection (HMDC), (2) the Mortality register, (3) Medical records database	Deterministic, Probabilistic	CHD (coronary heart disease) patients diagnosed by ICD-9/ICD-10	1,685/2,258	15	Retrospective cohort	1, 2	Hospitalistation	Identification of diabetes on the index CHD admission was underestimated more in the ICD-10 than ICD-9 sample (sensitivity 81.5% versus 91.1%, underestimation 15.1% versus 4.4% respectively)	Linked administrative health data provide a unique resource for investigating whole-population diabetes mellitus (‘diabetes’) prevalence in different patient groups
23	Dementia complicating type 2 diabetes and the influence of premature mortality: the Fremantle Diabetes Study	0.607143	David G. Bruce	2019	WA	WADLS	(1) FDS database; (2) The Mental Health Information System; (3) The Hospital Morbidity Data System records; (4) Death registry		Diabetic patients	1291	19.5	Prospective cohort	2	Hospitalistation, mortality	Diabetes duration was the only diabetes-specific dementia risk factor identified in mid-life diabetes. The risk factors for dementia were also associated with an increased risk of death	The involvement of a community-based cohort representative of the Australian urban diabetes community, the use of an established, well-developed data linkage system, and the ability to study a large range of relevant explanatory and confounding variables
24	Dementia onset, incidence and risk in type 2 diabetes: a matched cohort study with the Fremantle Diabetes Study Phase I	0.6	Wendy A. Davis	2017	WA	WADLS	(1) FDS database; (2) The Mental Health Information System; (3) The Hospital Morbidity Data System records; (4) Death registry; (5) The electorol roll		Diabetic/non-diabetic patients	1,291/5,159	19.5	Prospective cohort	2	Hospitalistation, mortality	With T2DM, the incidence of dementia was higher (incidence rate ratio [IRR] 1.28, 95%CI 1.08, 1.51), as was the competing risk of death (IRR 1.50, 95% CI 1.38, 1.64)	The study was conducted in a community-based cohort with accurately diagnosed T2DM Matching and dementia case-finding used WADLS, an established, well-developed and validated data linkage system.
25	Determinants and costs of community nursing in patients with type 2 diabetes from a community-based observational study: The Fremantle Diabetes Study	0.615385	Wendy A. Davis	2013	WA	WADLS	(1) FDS database; (2) the Silver Chain (home nursing database)		Diabetic patients	825	15	Prospective cohort	2	Cost	The estimated cost of home nursing, extrapolated nationally, adds 5% to the total Australian direct health care costs of diabetes.	The large sample size		Economic evaluation
26	Determinants of Diabetes-Attributable Non–Blood Glucose–Lowering Medication Costs in Type 2 Diabetes	0.642857	Wendy A. Davis	2005	WA	WADLS	(1) FDS database, (2) The Hospital Morbidity Data System records		Diabetic patients	593	6.5	Prospective cohort	2	Cost	The median annual cost (in A$) of diabetes-attributable non-BGL medications per patient increased from A$31 (range 15–40) to A$159 (range 95–219) per patient (P < 0.001)
27	Determinants of Severe Hypoglycemia Complicating Type 2 Diabetes: The Fremantle Diabetes Study	0.678571	Timothy M. E. Davis	2010	WA	WADLS	(1) FDS database; (2) The Hospital Morbidity Data System records		Diabetic patients	616	13.5	Prospective cohort	2	Hospitalisation	Significant independent predictors of time to first episode were duration of insulin treatment, estimated glomerular filtration rate less than 60 ml/min per 1.73 m2, peripheral neuropathy, education beyondprimary level, and past severe hypoglycemia
28	Diabetes in Western Australian children: descriptive epidemiology	0.692308	Christopher Glatthaar	1988	WA	the Health Department of Western Australia	(1) Public and (2) Private hospital databases		Children	340493	14.5	Population-based cross-sectional/case-control	1	Prevalence, incidence of diabetes	Case finding from clinic records, together with the confirmed diabetic children who were identified initially by the records linkage system, missed only 8% of the total number of cases	The precision of WA estimates is enhanced by the availability of data from the computer-linked hospital-records system
29	Diabetes mellitus after injury in burn and non-burned patients: A population based retrospective cohort study	0.517857	Janine M. Duke	2018	WA	WADLS	(1) Hospital database; (2) death records; (3) birth records; (4) Electoral roll		Burn /non-burn trauma /non-injured people	30,997/28,647/123,399	32.5	Retrospective population-based cohort	1, 2	Hospitalisation, length of stay	The burn cohort (IRR, 95%: 2.21, 1.80–2.72) and other non-burn trauma cohort (IRR, 95% CI: 1.63, 1.24–2.14) experienced significantly higher post-discharge admission rates for DM than non-injured people.	Provided an opportunity to capture long-term DM morbidity in terms of hospital admissions for all burn patients and a population-based random selection of non-burn trauma patients	Population-based hospital data do not typically include clinical information	health services utilisation
30	Does daily dietary intake affect diabetic retinopathy progression? 10-year results from the 45 and Up Study	0.666667	Xixi Yan	2019	NSW	the Sax Institute	(1) The 45 and up study's database; (2) MBS; (3) PBS		Diabetic patients	8122	13	Prospective cohort	1, 2	Incident Retinal photocoagulation (RPC)	Higher consumption of cheese and whole-meal bread was associated with a lower risk of incident RPC, with the HRs of the highest quartiles versus the lowest being 0.58 (95% CI 0.41 to 0.83; test for trend, p=0.007) and 0.64 (0.46 to 0.89; p=0.04), respectively	A large sample size with a long period of follow-up		Complication
31	Does self-monitoring of blood glucose improve outcome in type 2 diabetes? The Fremantle Diabetes Study	0.619048	W. A. Davis	2007	WA	WADLS	(1) FDS database; (2) The Hospital Morbidity Data System records; (3) Death registry		Diabetic patients with/without SMBG	898/382	13.5	Prospective cohort	2	Mortality	Self-monitoring of blood glucose (SMBG) was not independently associated with all-cause mortality, but was associated with a 79% increased risk of cardiovascular mortality in patients not treated with insulin, and 48% reduced risk of retinopathy			Health outcomes
32	Estimating the Cost of Complications of Diabetes in Australia Using Administrative Health-Care Data	0.711538	Philip Clarke	2008	WA		(1) MBS; (2) PBS; (3) Hospital records of inpatient episodes; (4) Death records	Probabilistic	Diabetic patients	70340	10	Retrospective population-based cohort	1, 2	Cost	For a man aged 60 years, the average costs in the year the event first occurred range from blindness $8,880 (6,374-12,646) to renal failure $28,661 (22,989–34,202). The costs in subsequent years range from 14% for nonfatal MI to 106% for renal failure, of event costs	The administrative data cover most of the Australian population The use of administrative data is likely to provide more accurate estimates of health-care costs than studies based on self-report health service use information which can suffer from errors in recall. The increasing availability of linked administrative data in Australia covering medical, hospital, and nursing home care should allow…		complication/economic evaluation
33	Ethnic specific differences in survival of patients with type 2 diabetes: Analysis of data collected from an Australian multi-ethnic cohort over a 25 year period	0.75	Turki J. Alharbi	2015	NSW	AIHW	(1) The Diabetes Centre Computerised Clinical Database; (2) NDI		Diabetic patients	12466	25.5	Retrospective cohort	2	Mortality	The Indigenous Australians had the highest HR for death (2.3, 95% CI 1.7–3.0) and the Chinese the lowest (0.4, 95% CI 0.4–0.5)			Health outcomes
34	Excess Risk of Dying From Infectious Causes in Those With Type 1 and Type 2 Diabetes	0.807692	Dianna Josephine Magliano	2015	NSW, WA, SA, NT, ACT, TAS, QLD, VIC	AIHW	(1) NDSS; (2) NDI	Probabilistic	Diabetic patients	1108982	11	Prospective population-based cohort	1, 2	Mortality	Patients with diabetes have an increased mortality from a range of infections, compared with the general population; and the increased risk appears to be greater for type 1 than type 2 diabetes	A population-based study with a large sample size, long follow-up time, and the ability to distinguish between T1DM and T2DM	The validity of the NDSS. There are no published data on the completeness of the NDSS The lack of HbA1c and other markers of diabetes care	Health outcomes
35	Factors influencing the cost of hospital care for people with diabetes in Australia	0.692308	Philip Clarke	2006	QLD		(1) Hospital database, (2) MBS	Probabilistic	Diabetic/non-diabetic patients	20,538/20,538	4	Case-control	1, 2	Cost	The overall average cost for people with diabetes was $3676 (S.D., 7756) compared to $2670 (S.D., 6045) for controls			Economic evaluation
36	Gestational diabetes in Victoria in 1996: incidence, risk factors and outcomes	0.769231	Christine A Stone	2002	VIC		(1) the Perinatal Morbidity Statistics System (PMSS); (2) the Victorian Inpatient Minimum Dataset (VIMD)	Probabilistic	Pregnant women with/without GDM	2,169/58,231	1	Population-based cross-sectional	GDM	Pregnancy outcomes	Women with GDM had increased rates of hypertension, preeclampsia, induced labour, and interventional delivery. Their offspring had a higher risk of macrosomia, neonatal jaundice and hyaline membrane disease.	The combination of information from the two data sources help to count 99% of diagnosed cases of GDM in Victoria. The large numbers involved	A potential for recorder bias: women who develop complications may be more likely to be identified as having GDM. Their infants are also more likely to be tested for hypoglycaemia and jaundice
37	Gestational Diabetes Mellitus in Far North Queensland, Australia, 2004 to 2010: midwives’ perinatal data most accurate source	0.615385	Catherine Chamberlain	2013	QLD		(1) Cairns Hospital (CH) Clinical Coding (CHCC) system; (2) Queensland Perinatal Data Collection (QPDC)		Pregnant Women with GDM	1310	7	Retrospective cohort	GDM	Hospitalisation	The sensitivity for GDM case ascertainment is highest in the QPDC (more than 99%)	Data linkage should be considered to improve accuracy of routinely collected local health service data The low risk of selection bias, as all births are included in the denominator	Using many different distinct administrative units which are often not compatible; challenges linking these data to create a usable format for research; finding an accurate health measure; and dealing with missing data The accuracy of coding
38	Health outcomes in people with type 2 diabetes: A Record Linkage Study	0.589744	Kate J Brameld	2002	WA	WADLS	(1) The Diabetic Register of the Perth and Osborne Divisions of General Practice; (2) Hospital morbidity data; (3) Death data		T2DM patients	487	30	Retrospective cohort	2	Hospitalisation	Diabetic patients experienced increasing risk of hospital admission following diagnosis with an average hospitalisation rate of approximately 35 per 100 person years	Health coutcomes of diabetes patients can be achieved systematically by linkage of diabetic registers to hospital morbidity data		Health outcomes
39	High absolute risk of severe infections among Indigenous adults in rural northern Australia is amplified by diabetes – A 7 year follow up study	0.75	Ming Li	2016	QLD		(1) The WPHC study's database; (2) hospital data	Probabilistic	Indigenous adults with/without diabetes	396/2,391	10	Prospective cohort		Hospitalization	Patients with diabetes were twice as likely to be hospitalized for infections as those without diabetes (adjusted RR 2.1, 95% CI 1.6–2.8)	A broadly representative community-based sample of both Aboriginal and Torres Strait Islander adults from remote sites	Hospitalization data for people moving away from the study area were not always accessible and the hospital admission data were potentially prone to coding errors
40	Identification of higher hospital costs and more frequent admissions among mid-aged Australian women who self-report diabetes mellitus	0.769231	Jennifer Stewart Williams	2016	NSW	CheReL	(1) The Australian Longitudinal Study on Women’s Health (ALSWH) database, (2) the NSW Admitted Patient Data Collection (APDC)	Probabilistic	Mid-aged diabetic/non-diabetic women	274/2,118	8.5	Prospective cohort	1, 2	Cost	The mean hospital costs of care were more than $A5,000 for women who reported DM and the median hospital costs of care were about $A 3,600 higher for women who seft-reported DM (p<0.0001)	The unit record linkage from a population-based sample to an administrative data collection of hospital admissions allows capture of a non-clinical population in which the condition of interest may not have been a hospital documented co-morbidity.
41	Identifying patterns of general practitioner service utilisation and their relationship with potentially preventable hospitalisations in people with diabetes: The utility of a cluster analysis approach	0.607143	Ninh Thi Ha	2018	WA	WADLS, Commonwealth Department of Health and Ageing	(1) HMDS records; (2) MBS claim records; (3) ER records; (4) Mortality records		Diabetic patients	40625	6.5	Retrospective population-based cohort	1, 2	Hospitalisation	The rate of hospitalisation was significantly lower across all GP usage clusters compared with those with no GP usage; IRR = 0.67 (95%CI: 0.62–0.71) among the moderate, IRR = 0.70 (95%CI 0.66–0.73) high and IRR = 0.76 (95%CI 0.72–0.80) very high GP usage clusters	The study was based on a large set of linked administrative data at the individual level that encompassed the whole-population and a comprehensive range of health care services. The linked whole-of population data help to assess changes in both exposure and outcomes at the individual level over the follow-up period	The reliance on linked administrative health data to identify those diagnosed with diabetes limited the study to those who have previously accessed health services pathognomonic of diabetes	health services utilisation
42	Impact of age at diagnosis and duration of type 2 diabetes on mortality in Australia 1997–2011	0.692308	Lili Huo	2018	NSW, WA, SA, NT, ACT, TAS, QLD, VIC	AIHW	(1) NDSS, (2) NDI	Probabilistic	Diabetic patients	743709	15	Prospective population-based cohort	2	Mortality	An earlier diagnosis of T2DM (longer duration of disease) was associated with a higher risk of all-cause mortality (primarily driven by CVD mortality), except cancer	The use of population-based administrative data with a large sample size and long follow-up time. The results are therefore unlikely to be confounded by data collection procedures	The NDSS lacks information on potentially important covariates	Health outcomes
43	Impact of an integrated model of care on potentially preventable hospitalizations for people with Type 2 diabetes mellitus	0.730769	J. Zhang	2015	QLD		(1) Study's database; (2) Queensland Hospital Admitted Patient Data Collection (QHAPDC)		Diabetic patients with/without the intergrated model of care	145/182	4	Prospective controlled trial	2	Hospitalisation	Compared with the usual care group, patients in the integrated model of care group were nearly half as likely to be hospitalized for a potentially preventable diabetes-related principal diagnosis in the 24 months after study commencement (IRR 0.54, 95% CI 0.29, 1.01; P = 0.05)		The reliability of QHAPDC data primarily depends on the quality of the data entered at the hospital level which could vary over time and across hospital sites	health services utilisation
44	Impact of diabetes on hospital admission and length of stay among a general population aged 45 year or more: a record linkage study	0.74359	Elizabeth Jean Comino	2015	NSW	CHeReL	(1) The 45 and up study's database; (2) Admitted Patient Data Collection; (3) Death data	Probabilistic	Diabetic/Non-diabetic patients	23,779/239,703	4	Prospective population-based cohort	1, 2	Hospitalisation, Length of stay	Participants with diabetes (32.8%) were more likely to have a hospitalisation than participants without diabetes (24.2%; aRR: 1.24, 95% CI: 1.21, 1.26)	The opportunity to link a large population data collection to temporal data in terms of the use of services such as hospitals	The linked data used did not include biological information that would have provided confirmatory diagnostic evidence of diabetes status or control of biological indicators of diabetes such as HbA1c levels	health services utilisation
45	Impact of Diet on the Incidence of Cataract Surgery among Diabetic Patients: Findings from the 45 and Up Study	0.615385	Changfan Wu	2019	NSW	the Sax Institute	(1) The 45 and up study's database; (2) MBS; (3) PBS		Diabetic patients	8752	13	Prospective cohort	1, 2	Cataract surgery	Increasing consumption of red meat (HR for highest versus lowest quintile, 1.39; 95% CI, 1.00–1.93; P for trend = 0.01) and poultry (HR for highest versus lowest quintile, 1.40; 95% CI, 1.05–1.87; p for trend = 0.01) were associated with a higher risk of cataract surgery in women	A large sample size, long time follow-up, and the availability of multiple baseline demographic, socioeconomic, health, and lifestyle factors		Complications
46	Impact of the IADPSG criteria for gestational diabetes, and of obesity, on pregnancy outcomes	0.576923	N. Wah Cheung	2018	NSW		(1) OGTT data; (2) the hospital ‘Obstetrix’ database		Pregnant women with/without GDM	375/4,833	3	Retrospective cohort	GDM	Pregnancy outcomes	IADPSG GDM was an independent risk factor for induction of labour (p = 0.04) and large for gestational age (<0.001)			Health outcomes
47	Impact of the new IADPSG gestational diabetes diagnostic criteria on pregnancy outcomes in Western Australia	0.5	Aminath LAAFIRA	2016	WA		(1) The laboratory database; (2) The perinatal outcomes database		Pregnant women with/without GDM	203/2,902	4	Retrospective cohort	GDM	Pregnancy outcomes	Those with GDM according to the IADPSG criteria only (6%) were more obese (95% CI 2.3–4.8 kg/ m2), delivered neonates on average 106 g heavier (95% CI 19–193 g) and had more fetal macrosomia (18% vs 11%, P = 0.002) than those with normal glucose tolerance			Health outcomes
48	Improving 30-day case fatality after incident myocardial infarction in people with diabetes between 1998 and 2010	0.690476	Lee Nedkoff	2015	WA	WADLS	(1) Hospital Morbidity Data Collection; (2) Death Register; (3) hospital pharmacy dispensing databases	Probabilistic	Incident MI cases with/without diabetes	5,607/16,987	26.5	Retrospective population-based cohort	1, 2	Mortality	The adjusted risk of 30 day death after incident MI was 1.23 times higher in diabetics than non-diabetics in 1998–2001 (95% CI 1.01 to 1.50), but was lower by 2008–2010 (OR 0.64, 95% CI 0.46 to 0.88)		Limited validation data on the recording of MI type in hospital morbidity data	Health outcomes
49	Incidence and Determinants of Intraocular Lens Implantation in Type 2 Diabetes: The Fremantle Diabetes Study Phase II	0.607143	Jocelyn J. Drinkwater	2018	WA	WADLS	(1) FDS database; (2) The Hospital Morbidity Data System records; (3) Death data; (4) Electorol roll		Diabetic patients/non-diabetes patients	1,183/5,133	9	Prospective cohort	2	Hospitalisation	Age at entry, diabetes duration, serum HDL cholesterol, serum triglycerides, a severe hypoglycemic episode in the past year, and Asian and southern European ethnicity increased the risk of cataract surgery in participants with T2DM (p ≤ 0.025)	A relatively large sample size, a representative community-based cohort, comprehensive assessments, use of a single nationally accredited laboratory, and ascertainment of outcomes from a well-validated data linkage system.	The study relied on hospital coding to ascertain IOL implantation events, which carried the possibility of data recording errors and insufficient detail to ascertain cataract type	health services utilisation
50	Incidence and precipitants of hospitalization for pancreatitis in people with diabetes: the Fremantle Diabetes Study	0.625	T. M. E. Davis	2014	WA	WADLS	(1) FDS database; (2) The Hospital Morbidity Data System records; (3) death registry; (4) Electorol roll		Diabetes/non-diabetic patients	1,426/5,663	29	Population-based case-control	1, 2	Hospitalization	The age- and sex-adjusted HR (95% CI) for first-ever pancreatitis hospitalization in participants was 1.73 (1.06–2.83; P=0.029).	Long follow-up, large cohort, the detailed database and endpoint ascertainment through validated data linkage.	The overall rate of incorrect coding of pancreatitis in those participants whose notes were reviewed was 18%	health services utilisation
51	Incidence and predictors of all-cause and site-specific cancer in type 2 diabetes: the Fremantle Diabetes Study	0.6	Dianna J Magliano	2012	WA	WADLS	(1) FDS database; (2) The Hospital Morbidity Data System records; (3) Death registry; (4) Cancer registry, (5) Electorol roll		Diabetes/non-diabetic patients	1,289/5,151	28.5	Prospective cohort	2	Cancer incidence	The risk of all-cause cancer was elevated in type 2 diabetic men (IRRs 1.23, 95% CI 1.04–1.45) and women (1.30, 1.06–1.59)	The availability of a comprehensive validated linkage system for ascertainment of cancer events
52	Incidence and Predictors of Hospitalization for Bacterial Infection in Community-Based Patients with Type 2 Diabetes: The Fremantle Diabetes Study	0.625	Emma J. Hamilton	2013	WA	WADLS	(1) FDS database; (2) The Hospital Morbidity Data System records; (3) Death registry; (4) Electorol roll		Diabetes/non-diabetic patients	1,289/5,151	18	Prospective cohort	2	Hospitalisation	The overall incidence of hospitalization for bacterial infections in T2DM patients was more than double that in the matched controls (IRR (95% CI): 2.13 (1.88–2.42), P<0.001)	Large patient numbers, detailed baseline assessment and capture of endpoints through a validated data linkage system
53	Incidence and predictors of hospitalization for tendon rupture in Type 2 diabetes: the Fremantle Diabetes Study	0.589286	M. H. B. Zakaria	2014	WA	WADLS	(1) FDS database; (2) The Hospital Morbidity Data System records; (3) death registry; (4) Electorol roll		Diabetes/non-diabetic patients	1,291/5,159	29	Population-based Case-control	2	Hospitalisation	The IRR for any tendon rupture requiring hospitalization in patients vs control subjects was 1.44 (95% CI 1.10–1.87; P = 0.005)	Endpoint ascertainment through validated data linkage
54	Incidence of and risk factors for hospitalisations due to vascular complications: A population-based type 1 diabetes cohort (n = 1316) followed into early adulthood	0.642857	Matthew N. Cooper	2017	WA	WADLS	(1) The Children's Diabetes Database; (2) Hospital Morbidity Data System; (3) the Mortality Register; (4) Birth Register		Diabetic patients/general population sample	1,316/6,422	38	Prospective population-based cohort	1	Hospitalisation	Poor glycaemic control during paediatric management was associated with a significant increase in risk for ophthalmic complication (HR 8.4; 95% CI 2.0-34.7)	The population-based sample with high case ascertainment (> 99%), longitudinal prospectively collected clinical risk factor and outcome data, capture of both public and private hospitalisations	A limitation of using administrative health data to define outcomes is that there is a loss of specificity for the severity of those outcomes Only outcomes requiring a hospital admission could be examined, meaning early interventions for cardiovascular disease precursors or earlier stages of renal disease such as the development of microalbuminuria were not able to be examined	health services utilisation/complications
55	Increased admissions for diabetes mellitus after burn	0.585714	Janine M. Duke	2016	WA	WADLS	(1) Hospital database; (2) death records; (3) birth records; (4) Electoral roll; (5) National census data		Burn patients/non-injury people	30,997/123,399	32.5	Retrospective population-based cohort	1, 2	Hospitalisation	The burn cohort had a statistically significantly higher rate of post-discharge admissions for diabetes mellitus (IRR, 95% CI: 2.21, 1.80–2.72) when compared with the uninjured cohort	Population-based linked administrative data provided the opportunity to assess post-burn admissions for diabetes mellitus with a comparison non-injured group with long study follow-up	Health administrative databases do not routinely include information on clinical factors such as body mass index and blood glucose monitoring and other lifestyle factors	health services utilisation
56	Influence of Premature Mortality on the Link Between Type 2 Diabetes and Hip Fracture: The Fremantle Diabetes Study	0.607143	Emma Hamilton	2017	WA	WADLS	(1) FDS database; (2) The Hospital Morbidity Data System records; (3) Death registry; (4) Electoral roll		Diabetes/non-diabetic patients	1,291/5,159	31	Prospective cohort	2	Hospitalisation, mortality	Diabetes was associated with an increased risk of hip fracture (IRR 1.33; 95% CI 1.05 -1.68; P = 0.013), but the association was attenuated after considering the competing risk of death	Large size and community-based nature, the long follow-up period for incident fractures and mortality, which were ascertained from a well-validated data linkage system
57	Life expectancy of type 1 diabetic patients during 1997–2010: a national Australian registry-based cohort study	0.692308	Lili Huo	2016	NSW, WA, SA, NT, ACT, TAS, QLD, VIC	AIHW	(1) NDSS; (2) NDI	Probabilistic	Diabetic patients	85547	14	Prospective population-based cohort	1	Life expectancy	T1DM patients had an estimated life expectancy at birth of 68.6 years (95% CI 68.1, 69.1), which was 12.2 years (95% CI 11.8, 12.7) less than that in the general population	The long follow-up period, the large national cohort, linkage to a national mortality registry and the accurate identification of cause of mortality	The potential misclassification of diabetes type Cause of death is determined from the death certificate, and there is a long history of limited accuracy of death certificates	Health outcomes
58	Linking observational data from general practice, hospital admissions and diabetes clinic databases: can it be used to predict hospital admission	0.846154	Sarah Dennis	2019	NSW	The University of New South Wales (UNSW) electronic Practice Based Research Network	(1) GPs database, (2) Fairfield Hospital (FH), (3) the Diabetes Clinic (DC) at Fairfield Hospital	Probabilistic	Diabetic patients	644	7	Retrospective cohort	2	Hospitalisation	Combining the data from the different data sources improved the overall data quality for some attributes particularly those attributes that were recorded consistently in the hospital admission data	Linking the data sources did improve data quality by increasing the completeness of the data	There are issues with data quality for some variables	health services utilisation
59	Long term risk of severe retinopathy in childhood-onset type 1 diabetes: a data linkage study	0.512821	Mary White	2017	VIC	BioGrid	(1) the Royal Melbourne Hospital; (2) the paediatric diabetes clinic; (3) National Death Index (NDI)		Diabetic patients	503	39	Retrospective cohort	1	Severe complications	Higher mean paediatric (per 10.9 mmol/mol increase: odds ratio [OR], 2.9; 95% CI, 1.9-4.3; p < 0.01) or adult HbA1c levels (OR, 2.1; 95% CI, 1.4-3.1; p < 0.01) were associated with increased risk of severe diabetic retinopathy	A long duration of follow-up		complications
60	Long-term all-cause and cardiovascular mortality following incident myocardial infarction (MI) in men and women with and without diabetes: temporal trends from 1998-2009	0.785714	Lee Nedkoff	2016	WA	WADLS	(1) The Hospital Morbidity Data System, (2) the Mortality Register	Probabilistic	Incident MI cases with/without diabetes	5,607/16,987	26.5	Retrospective population-based cohort	1, 2	Mortality	Multivariable-adjusted relative risk (RR) for CVD mortality remained elevated in diabetic women (2006–2009 HR 1.73, 95% CI 1.29, 2.32) but not in men (2006–2009 HR 1.08, 95% CI 0.85, 1.37)		Change in coding system	Health outcomes
61	Long-term mortality of critically ill patients with diabetes who survive admission to the intensive care unit (ICU)	0.615385	Yasmine Ali Abdelhamid	2017	SA	AIHW	(1) Hospital dataset; (2) NDI; (3) NDSS		Diabetic/non-diabetic patients	5,450/17,023	8	Retrospective cohort	1, 2	Mortality, years life lost	Patients with diabetes were more likely to die after hospital discharge (adjusted HR, 1.16 [95% CI, 1.10–1.21]; P < 0.0001) and suffered a greater number of average life-years lost	A long period of follow-up Using both hospital coding and Australian NDSS data à approach was sensitive in capturing patients with “known” diabetes Including all patients admitted to a public hospital in SA à data are generalisable to other regions with similar standards of living and hospital systems	Not provided information on the type of diabetes nor on glycaemic control before hospitalisation	Health outcomes
62	Low Rates of Postpartum Glucose Screening Among Indigenous and non-Indigenous Women in Australia with Gestational Diabetes	0.615385	Catherine Chamberlain	2015	QLD		(1) Cairns Hospital Clinical Coding system (CHCCS) (2) the Midwives Perinatal Data Collection (MPDC); (3) the three local laboratories		Indidenous/Non-Indigenous women with GDM	352/660	7	Retrospective cohort	GDM	Time from GDM to the first screening test	Indigenous women had significantly longer times to first oral glucose tolerance test (OGTT) (HR 0.62, 95 % CI 0.48–0.79, p<0.0001) and ‘any’ postpartum glucose test (HR 0.81, 95 % CI 0.67–0.98, p = 0.03], compared to non-Indigenous women		The absence of ‘point of care’ tests provided by primary health care professionals, such as HbA1C, RPGs, and FPGs The medical record review suggested the identification of gestational diabetes is likely to be underestimated in these routinely collected data	health service utilisation
63	Low rates of predominant breastfeeding in hospital after gestational diabetes, particularly among Indigenous women in Australia	0.642857	Catherine R. Chamberlain	2017	QLD		(1) Cairns Hospital Clinical Coding System (CHCCS), (2) the Queensland PDC		Infants of mothers with/without GDM	617/7,894	3.5	Retrospective cohort	GDM	Predominant breastfeeding rates	Women with GDM were less likely to predominantly breastfeed (OR 0.32, 95%CI 0.27-0.38, p<0.0001); with lower rates among Indigenous women (53%) compared with non-Indigenous (60%) women (OR 0.78, 0.70-0.88, p<0.0001)		Reporting and coding of infant feeding data in the Perinatal Data Collection is variable and significant changes occurring during the study period
64	Maternal and neonatal health outcomes associated with the use of gliclazide and metformin for the treatment of diabetes in pregnancy: a record linkage study	0.538462	Erin Kelty	2019	NSW	CHeReL, AIHW	(1) The Perinatal Data Collection, (2) Death data, (3) Admitted Patient Data Collection, (4) Register of Congenital Conditions, (5) PBS		Pregnant women using gliclazide/metformin	108/108	9.5	Retrospective cohort	2, GDM	Hospitalisation	The use of gliclazide during pregnancy was not associated with increased maternal hospitalisation or neonatal adverse outcomes in comparison to the use of metformin in pregnancy			Health outcomes
65	Maternal Diabetes and Congenital Anomalies in South Australia 1986–2000: A Population-Based Cohort Study	0.571429	Phillipa B. Sharpe	2005	SA		(1) the South Australian Birth Defects Register (SABDR); (2) the South Australian Department of Health’s Pregnancy Outcome Statistics Unit (POSU)		Infants of mother with preexisting DM/GDM/ IGT	946/6,735/282,260	15	Retrospective population-based cohort	1, 2, GDM	Congenital anomalies	The prevalence of congenital anomalies in the infants of mothers with preexisting DM, GDM/impaired glucose tolerance (IGT) was significantly higher than in the total population; RR = 1.91 [1.58–2.31] and RR = 1.18 [1.07– 1.30], respectively.			Health outcomes
66	Maternal Family History of Diabetes Is Associated With a Reduced Risk of Cardiovascular Disease in Women With Type 2 Diabetes	0.538462	David G. Bruce	2010	WA	WADLS	(1) FDS database; (2) The Hospital Morbidity Data System records; (3) Death registry		Diabetic patients	1294	13.5	Prospective cohort	2	Mortality	Female patients with diabetic mothers had significantly reduced HRs for first myocardial infarction (0.45 [0.26–0.76]; p = 0.003)	The large and representative nature of the sample, the detailed nature of clinical and demographic assessment, and the completeness of ascertainment of the major clinical end points using a well-validated data linkage system.		Health outcomes
67	Maternal smoking during pregnancy and the risk of childhood type 1 diabetes in Western Australia	0.653846	Aveni Haynes	2014	WA	WADLS	(1) The Western Australian Children’s Diabetes Database (WACDD); (2) the Midwives’ Notification System (MNS)	Probabilistic	Children whose mother smoked /did not smoke during pregnancy	40,876/185,357	13	Prospective population-based cohort	1	Diabetic diagnosis	The adjusted HR for babies born to mothers who smoked during pregnancy being diagnosed with childhood T1DM was 0.76 (95% CI: 0.54, 1.08)	The study is based on a complete population-based cohort
68	Mental illness related disparities in diabetes prevalence, quality of care and outcomes: a population-based longitudinal study	0.561224	Qun Mai	2011	WA	WADLS	(1) Mental health registry (MHR); (2) Electoral roll registrations; (3) Hospital inpatient discharges; (4) Emergency department attendances; (5) Death registrations; (6) MBS; (7) PBS		Mental Health Clients (MHCs)/Non-MHCs	139,208/294,180	16.5	Retrospective population-based cohort	1, 2	Diabetes prevalence	The prevalence of diabetes was significantly higher in MHCs than in non-MHCs (adjusted OR 1.40, 95% CI 1.36 to 1.43)	The use of population-based linked data with over 400,000 people in the study populations, long-term follow-up
69	Metformin and lactic acidosis in an Australian community setting: the Fremantle Diabetes Study	0.589744	Niklaus Kamber	2008	WA	WADLS	(1) FDS database, (2) The Hospital Morbidity Data System records, (3) Death registry		Diabetic patients treated with/without metformin	1279	13.2	Prospective cohort	2	Hospitalisation	The IRR for confirmed cases of lactic acidosis among metformin-treated versus non-metformin-treated patients is 0.48 (0.04 to 4.20) (P = 0.4)
70	Mortality Trends Among People With Type 1 and Type 2 Diabetes in Australia: 1997–2010	0.807692	Jessica L. Harding	2014	NSW, WA, SA, NT, ACT, TAS, QLD, VIC		(1) NDSS; (2) NDI	Probabilistic	Diabetic patients	1136617	14	Prospective population-based cohort	1, 2	Mortality	All-cause and CVD mortality has decreased in diabetes	Population-based study with a large sample size, a long follow-up time, and the ability to distinguish between T1DM and T2DM	Lack of deatailed data in the NDSS database Linkage based on probabilistic algorithms may introduce misclassification	Health outcomes
71	New-Onset Diabetes After Statin Exposure in Elderly Women: The Australian Longitudinal Study on Women’s Health	0.692308	Mark Jones	2017	NSW, WA, SA, NT, ACT, TAS, QLD, VIC		(1) Australian Longitudinal Study on Women’s Health database, (2) PBS, (3) MBS, (4) NDI	Deterministic, probabilistic	Elderly women with statin use/without statin use	4,092/4,280	11	Prospective population-based cohort	2, GDM	Diabetic prescription	Statin exposure was associated with a higher risk of treatment for new-onset diabetes (HR 1.33; 95% CI 1.04–1.70; p = 0.024)	A large cohort of nationally representative Australian elderly women (aged 76–82 years at baseline) followed-up for 10 years
72	Occurrence and recurrence of diabetes in pregnancy	0.653846	A. Z. Khambalia	2013	NSW	CHeReL	(1) the Perinatal Data Collection; (2) the Admitted Patients Data Collection	Probabilistic	Pregnant women	479068	9	Prospective population-based cohort	GDM	Hospitalization	The recurrence rate of gestational diabetes in a second consecutive pregnancy was 41.2% (RR 21.33; 95% CI 19.9-22.86)	A large sample size, use of longitudinally linked population-based data to follow the consecutive pregnancies of individual women		Health outcomes
73	Outcomes of pregnancies in women with pre-gestational diabetes mellitus and gestational diabetes mellitus; a population-based study in New South Wales, Australia, 1998–2002	0.769231	A. W. Shand	2008	NSW	The NSW Department of Health	(1) the Midwives Data Collection (MDC); (2) the Inpatient Statistics Collection (ISC)		Pregnant women with/without GDM	17,128/349,933	4.5	Prospective population-based cohort	1, 2, GDM	Pregnancy outcomes	Pre-GDM and GDM continue to be associated with an increased risk of adverse maternal and neonatal outcomes; however, women with GDM have adverse outcomes less frequently	The large, validated population datasets		Health outcomes
74	Perinatal risk factors for childhood Type 1 diabetes in Western Australia—a population-based study (1980–2002)	0.807692	A. Haynes	2007	WA	WADLS	(1) Western Australian Children’s Diabetes Register; (2) Midwives’ Notification System	Probabilistic	Diabetic patients	926	24	Prospective population-based cohort	1	Diabetic diagnosis	A significantly higher incidence of T1DM was found in babies born to mothers with pre-existing diabetes (IRR 4.74; 95% CI 2.93-7.66; p < 0.001)	Complete total population-based data over an extended period
75	Perinatal risk factors for early onset of Type 1 diabetes in a 2000-2005 birth cohort	0.5	C. S. Algert	2009	NSW	CHeReL	(1) Midwives Data Collection; (2) Admitted Patient Data Collection		Diabetic patients	272	7.5	Prospective cohort	1	Hospitalisation	Maternal Type 1 diabetes was a significant risk factor (crude RR 6.33). Size-for-gestational-age had a consistent association with risk of early onset of T1DM, small size being protective (RR 0.48)
76	Peripheral Arterial Disease and Risk of Cardiac Death in Type 2 Diabetes	0.564103	Paul E. Norman	2006	WA	WADLS	(1) FDS database; (2) The Hospital Morbidity Data System records; (3) Death registry		T2DM patients	1294	10.5	Prospective cohort	2	Mortality	An ABI of ≤0.90 was independently associated with an increased risk of cardiac death of 67%
77	Predictors of 15-year survival among Australian women with diabetes from age 76–81	0.538462	Befikadu L. Wubishet	2019	NSW, WA, SA, NT, ACT, TAS, QLD, VIC	AIHW	(1) The Australian Longitudinal Study on Women’s Health database; (2) NDI		Diabetic women with prevalent/incident/without diabetes	522/450/7,324	21	Prospective cohort		Mortality	The risks of death were 30% [HR: 1.30 (95% CI: 1.16–1.45)] and 73% [HR: 1.73 (CI: 1.57–1.92)] higher for women with incident and prevalent diabetes compared to women without diabetes	A large population representative cohort of women followed for a long time	The absence of data on clinical findings	Health outcomes
78	Predictors of first stroke in Type 1 diabetes: The Fremantle Diabetes Study	0.5	T. M. E. Davis	2005	WA	WADLS	(1) FDS database; (2) The Hospital Morbidity Data System records; (3) Death registry		Diabetic patients	126	9	Prospective cohort	1	Hospitalisation	Low serum HDL-cholesterol was associated with first stroke in type 1 diabetic patients (p < 0.05)
79	Predictors of type 2 diabetes and diabetes-related hospitalisation in an Australian Aboriginal cohort	0.571429	Valerie Burke	2007	WA	WADLS	(1) Baseline database; (2) Hospital records; (3) Death records		Aboriginal people	493	15	Prospective cohort	2	Hospitalisation	Risk of diabetes was predicted positively by waist girth (HR 1.08; 95% CI 1.04-1.13), smoking (HR 2.05; 95% CI 1.23-3.39) and eating processed meats > 4 times/month (HR 1.58; 95% CI 1.05-2.40)	These longitudinal data from Australian Aborigines	The reliance on records of deaths and hospital separations in determining the endpoint of diabetes is also a limitation and has the potential for misclassification as it will not include individuals with diabetes who do not appear in these records	Health outcomes
80	Predictors, consequences and costs of diabetes-related lower extremity amputation complicating type 2 diabetes: The Fremantle Diabetes Study	0.666667	W. A. Davis	2006	WA	WADLS	(1) FDS database; (2) The Hospital Morbidity Data System records; (3) Death registry		Diabetic patients	1294	12.5	Prospective cohort	2	Hospitalisation	Independent predictors of first-ever lower extremity amputation included foot ulceration (HR [95% CI]: 5.56 [1.24–25.01]), an ankle brachial index <0.90 (2.21 [1.11–4.42]), HbA1c (increase of 1%: 1.30 [1.10– 1.54]) and neuropathy (2.65 [1.30–5.44]).
81	Pregnancy Outcomes and Insulin Requirements in Women with Type 1 Diabetes Treated with Continuous Subcutaneous Insulin Infusion and Multiple Daily Injections: Cohort Study	0.512821	Sally K. Abell	2017	VIC		(1) Medical records, (2) Pathology database, (3) the Birthing Outcomes System database		Pregnant women treated with continuous subcutaneous insulin infusion (CSII)/multiple daily injections (MDI)	40/127	6	Retrospective cohort	1	Pregnancy outcomes	There was no significant difference in gestational age at birth, neonatal sex, birth weight, or maternal or neonatal outcomes between groups			Health outcomes
82	Pre-Pregnancy Predictors of Diabetes in Pregnancy Among Aboriginal and Torres Strait Islander Women in North Queensland, Australia	0.714286	Sandra K. Campbell	2012	QLD		(1) The WPHC study's database; (2) hospitalisations data; (3) perinatal data	Probabilistic	Indigenous pregnant women	220	10	Prospective cohort	1, 2, GDM	Hospitalisation	The presence of the metabolic syndrome predicted over a threefold increase in risk among non-diabetic women after adjustment for age and ethnicity (PR, 3.50; 95% CI, 1.54–8.00)
83	Prevalence, risk factors and sequelae of Staphylococcus aureus carriage in diabetes: the Fremantle Diabetes Study Phase II	0.642857	Julie Hart	2015	WA	WADLS	(1) FDS database; (2) The Hospital Morbidity Data System records; (3) Death registry		Diabetic patients	660	3.5	Prospective cohort	1, 2	Hospitalisation	258 patients (39.1%) were positive for Staphylococcus aureus (S. aureus) and eight (3.1%) carried methicillin-resistant S. aureus (MRSA)	The relatively large sample of well-characterized patients and the validated data linkage system used for ascertainment of hospitalizations.
84	Prospective Evaluation of Carotid Bruit as a Predictor of First Stroke in Type 2 Diabetes The Fremantle Diabetes Study	0.595238	Melissa Gillett	2003	WA	WADLS	(1) FDS database; (2) The Hospital Morbidity Data System records; (3) Death registry		Diabetic patients	1181	9	Prospective cohort	2	Hospitalisation, mortality	In the first 2 years after study entry, first stroke (n=45/1181; 3.8%) was strongly predicted by the presence of carotid bruit(s) (HR, 6.7; 95% CI, 3.0-14.9; p<0.001)
85	Psychiatric disorders during early adulthood in those with childhood onset type 1 diabetes: Rates and clinical risk factors from population-based follow-up	0.742857	M. N. Cooper	2017	WA	WADLS	(1) Childhood Diabetes Database; (2) The Hospital Morbidity Data System; (3) Mental Health Information System; (4) Birth Register; (5) Mortality Register	Probabilistic	Diabetic/non-diabetic patients	1,302/6,422	19	Retrospective population-based cohort	1	Psychiatric disoders incidence	The diagnosis of any psychiatric disorder was observed for 187 of 1302 (14.3%) in the T1D cohort and 400 of 6422 (6.2%) in the comparison cohort [adjusted HR 2.3; 95% CI 1.9, 2.7]
86	Regularity of contact with GPs: Measurement approaches to improve valid associations with hospitalization	0.625	David Youens	2019	WA	WADLS, Commonwealth Department of Health and Ageing	(1) Mortality records; (2) Hospital Morbidity Data System (HMDS) records; (3) Electoral Roll records; (4) MBS		Patients with confirmed diabetes or likely to have diabetes	153414	25	Retrospective population-based cohort	1, 2	Hospitalization	The relative variance index was less correlated with the number of contacts than previously published measures and better suited to estimating unconfounded relationships of regularity with hospitalization
87	Relationship between primary care visits and hospital admissions in remote Indigenous patients with diabetes: A multivariate spline regression model	0.769231	Yuejen Zhao	2015	NT		(1) The primary care information system (PCIS), (2) the hospital information system	Deterministic	Indigenous patients	2686	4	Retrospective cohort	1, 2	Hospitalisation	Low levels of PHC visits were associated with increased hospital admissions amongst people with diabetes. The overall level of all-cause hospitalisations for patients with diabetes was minimised when the PHC visits were 7.9 per person-year (95% CI 5.8–10)		The strength of evidence is limited by the reliability of PHC and hospital data. The NT hospital data quality survey showed that the demographic data quality was 95% accurate	Health care utiliasation
88	Residential distance from major urban areas, diabetes and cardiovascular mortality in Australia	0.692308	D.J. Magliano	2015	NSW, WA, SA, NT, ACT, TAS, QLD, VIC	AIHW	(1) NDSS; (2) NDI	Probabilistic	Diabetic patients	1101053	11	Retrospective cohort	1, 2	Mortality	The effect of diabetes on mortality varied only modestly by location, and the impact of diabetes was greatest in the major urban and remote areas, and least in the inner and outer regional areas	A large sample size, long follow-up time	Lack of deatailed data in the NDSS database: type of diabetes	Health outcomes
89	Results of the first recorded evaluation of a national gestational diabetes mellitus register: Challenges in screening, registration, and follow-up for diabetes risk	0.692308	Douglas I. R. Boyle	2018	VIC, SA	SA NT Datalink, Victorian Data linkage unit	(1) Pathology data; (2) birth records; (3) the National Gestational Diabetes Register (NGDR)	Probabilistic	Pregnant Women	10599	6	Retrospective population-based cohort	GDM	Rates of screening for GDM	Estimated GDM screening rates were 86% in SA and 97% in VIC. Rates of registration on the NGDR ranged from 73% in SA (2013) to 91% in VIC (2013). During the study period rates of screening at six weeks postpartum ranged from 43% in SA (2012) to 58% in VIC (2013)		There is no such thing as perfect record linkage unless one to-one unique identifier matching is possible An inability to manually validate record linkage quality due to privacy protection	Health care utiliasation
90	Risk equations to predict life expectancy of people with type 2 diabetes mellitus following major complications: a study from Western Australia	0.634615	A. J. Hayes	2011	WA		1) MBS; 2) PBS; 3) Hospital records of inpatient episodes; 4) Death records	Probabilistic	Diabetic patients	12792	10	Retrospective population-based cohort	2	Life expectancy	Developed a model that allows estimation of both survival probability and life expectancy post-event for men and women of any age	Linked administrative data have the advantage of providing data on an entire population
91	Risk of suicide in Australian adults with diabetes: the Fremantle Diabetes Study	0.512821	W. A. Davis	2015	WA	WADLS	(1) FDS database; (2) The Hospital Morbidity Data System records; (3) Death registry		Diabetic/non-diabetic patients	1,413/5,660	20	Prospective cohort	1, 2	Mortality	The age and sex-adjusted sub-HR (95% CI) for suicide in diabetic versus non-diabetic individuals was 1.16 (0.38–3.51)			Health outcomes
92	Risk of tuberculosis among people with diabetes mellitus: an Australian nationwide cohort study	0.615385	Claudia Caroline Dobler	2012	NSW, WA, SA, NT, ACT, TAS, QLD, VIC	AIHW	(1) NDSS Database, (2) Tuberculosis (TB) notification databases		Australians	19855283	6	Retrospective population-based cohort	1, 2	Tuberculosis (TB) incidence in diabetic patients	The adjusted RR of TB was 1.48 (95% CI 1.04 to 2.10) in diabetic patients	The large population size and the general population base for the study cohort
93	Silent myocardial infarction and its prognosis in a community-based cohort of Type 2 diabetic patients: the Fremantle Diabetes Study	0.576923	T. M. E. Davis	2004	WA	WADLS	(1) FDS database; (2) Death registry		Diabetic patients	1269	9.5	Prospective cohort	2	Mortality	Silent myocardial infarction is common in T2DM and has a prognosis similar to that in patients without a history of CHD or Q waves
94	Stratification strategy for evaluating the influence of diabetes complication severity index on the risk of hospitalization: a record linkage data in Western Australia	0.607143	Ninh Thi Ha	2017	WA	WADLS, Commonwealth Department of Health and Ageing	(1) Hospital Morbidity Data System (HMDS) records; (2) MBS; (3) ER records; (4) Mortality records		Diabetic patients	40624	25	Retrospective population-based cohort	1, 2	Hospitalisation	Developed a stratification strategy which stratified diabetic patients into four subpopulations based on the homogeneous impact of Diabetes Complication Severity Index on the risk of hospitalization	Use of whole-of-population data provides strong external validity. The linked data provided an accurate access to both baseline and following-up participant characteristics and trends of the characteristics over the studied period reducing loss to follow up. The linked data include a range of covariates
95	Temporal trends in initial and recurrent lower extremity amputations in people with and without diabetes in Western Australia from 2000 to 2010	0.821429	Julia R. Kurowski	2015	WA	WADLS	(1) Hospital records; (2) Death records	Probabilistic	T1DM/T2DM/CVD without DM patients	364/3,399/2,128	25	Retrospective cohort	1, 2	Hospitalisation	Rates of initial amputations fell significantly in T2DM, T1DM and CVD without diabetes. However, there was limited improvement in recurrence rates overall, with recurrent minor amputations increasing significantly in T2DM (+3.5%/year, 95% CI +1.3%, +5.7%)	The quality of data linkage and the ability to use 15 years of hospitalisation records to distinguish between initial and recurrent amputations, major and minor amputations and type 1 and T2DM in a whole-population setting	Documentation in medical records and subsequent coding in administrative data is inconsistent. Whilst the WADLS is regularly audited for data quality administrative data may be subject to coding misclassification.
96	The IADPSG diagnostic criteria identify women with increased risk of adverse pregnancy outcomes in Victoria	0.576923	Sally K. Abell	2017	VIC	Monash Centre for Health Research and Implementation	(1) OGTT results; (2) the Birthing Outcomes System (BOS) database		Pregnant women with/without GDM	958/8,327	5	Retrospective population-based cohort	GDM	Pregnancy outcomes	IADPSG criteria identified women with increased risk of adverse perinatal outcomes, particularly women born in Australia compared to Asian regions			Health outcomes
97	The importance of historical residential address information in longitudinal studies using administrative health data	0.730769	David Youens	2018	WA	WADLS	(1) The Mortality Register, (2) Hospital Morbidity Data Collection (HMDC), (3) MBS, (4) Electoral Roll	Probabilistic	Diabetic patients, people at high risk of diabetes/cardiovascular disease	301650	14	Retrospective population-based cohort	1, 2	Hospitalisation	Longitudinal studies using administrative data may report biased results if they ignore address changes and migration		There are almost certainly incorrect links in the data used
98	The interactive effects of type 2 diabetes mellitus and schizophrenia on all-cause mortality: The Fremantle Diabetes Study	0.553846	Wendy Angela Davis	2015	WA	WADLS	(1) FDS database, (2) The Hospital Morbidity Data System records, (3) Death registry, (4) Mental Health Service, (5) Electorol roll		Diabetic/non-diabetic patients	1,291/5,159	30	Prospective cohort	2	Mortality	Patients with both T2DM and schizophrenia had a six-fold (HR 5.86; 95% CI 2.44-14.11) adjusted increased risk of death and they died at a significant younger age		Population-based hospital data do not typically include clinical information such as blood glucose, HbA1c, inflammatory markers, and details regarding blood transfusions, the number of days of infections and hyperalimentation during index admission, as we	Health outcomes
99	The obesity-driven rising costs of type 2 diabetes in Australia: projections from the Fremantle Diabetes Study	0.538462	W. A. Davis	2006	WA	WADLS	(1) FDS database, (2) The Hospital Morbidity Data System records, (3) PBS		Diabetic patients	1294	9	Prospective cohort	2	Cost	Total annual direct diabetes-attributable health-care costs in 2000 in Australia for people ≥ 25 years with known T2DM were estimated at A$636 million and could be 2.5 fold increase in 2051			Economic evaluation
100	The relationship between circulating adiponectin, ADIPOQ variants and incident cardiovascular disease in type 2 diabetes: The Fremantle Diabetes Study	0.538462	Kirsten E. Peters	2018	WA	WADLS	(1) FDS database; (2) The Hospital Morbidity Data System records; (3) Death registry		Diabetic patients	1076	19.5	Prospective cohort	2	Hospitalisation, mortality	Serum total adiponectin and gender-specific ADIPOQ variants predict coronary heart disease and ischaemic stroke, but not heart failure	A relatively large sample size, long duration of follow-up and cause-specific CVD outcome data		Health outcomes
101	The Relationship between Hypomagnesemia, Metformin Therapy and Cardiovascular Disease Complicating Type 2 Diabetes: The Fremantle Diabetes Study	0.538462	Kirsten E. Peters	2013	WA	WADLS	(1) FDS database, (2) The Hospital Morbidity Data System records, (3) Death registry		Diabetic patients	940	28	Prospective cohort	2	Hospitalisation	Patients on metformin, alone or combined with a sulfonylurea, had lower serum magnesium concentrations than those on diet alone (P<0.05). Incident CVD, but not CHD, was independently and inversely associated with serum magnesium (HR (95% CI) 0.28 (0.11–0.74); P= 0.010), but metformin therapy was not a significant variable	Large numbers of representative community-based patients, detailed baseline assessment, and capture of endpoints through a validated data linkage system.		Health outcomes
102	Total Arterial Revascularization: A Superior Strategy for Diabetic Patients Who Require Coronary Surgery	0.538462	James Tatoulis	2016	NSW, WA, SA, NT, ACT, TAS, QLD, VIC		(1) Australian cardiac surgical database; (2) NDI		Patients underwent coronary artery bypass surgery	34181	12	Retrospective cohort		Mortality	The non-TAR diabetes group had a greater risk of all-cause mortality (hazard ratio 1.22, 95% CI: 1.01 to 1.47, p ¼ 0.039)	Large sample size Mortality through the NDI ensures an unambiguous endpoint and complete follow-up
103	Trends in health service use for women in Australia with diabetes	0.538462	A.F. Young	2005	NSW, WA, SA, NT, ACT, TAS, QLD, VIC		(1) the Australian Longitudinal Study on Women’s Health's database; (2) MBS		Mid-aged and older women with/without diabetes	22759	6	Prospective cohort		Number of GP and specialist visits	Women with diabetes were more likely to have hypertension, heart disease and eyesight problems, have high rates of polypharmacy (four or more medications: mid age 32%, older 64%) and more consultations with general practitioners and specialists than women without diabetes	The results are based on a national random sample of women rather than general practice attenders, and so can be more readily generalised to the population.		health service utilisation
104	Type 2 diabetes after gestational diabetes: greater than fourfold risk among Indigenous compared with non-Indigenous Australian women	0.641026	Catherine R. Chamberlain	2015	QLD		(1) Cairns Hospital Clinical Coding system (CHCCS); (2) the Midwives Perinatal Data Collection (MPDC); and (3) the three local laboratories		Indigenous/non-indigenous pregnant women	155/328	8	Retrospective population-based cohort	2, GDM	Diagnosis of Diabetes	Indigenous women had a greater than fourfold risk of developing T2DM within 8 years of having GDM, compared with non-Indigenous women (HR 4.55; 95% CI 2.63–7.88, p<0.0001)		Under-enumeration of Indigenous status recording Unable to include ‘point of care’ tests provided by primary healthcare professionals, such as HbA1c, FPG and random plasma glucose, using a capillary sample	Health outcomes
105	Using population data to understand the epidemiology and risk factors for diabetic ketoacidosis in Australian children with type 1 diabetes	0.641026	Amanda Ampt	2019	NSW	CHeReL	(1) Admitted Patients Data Collection; (2) Perinatal Data Collection; (3) Death data	Probabilistic	Diabetic patients	2016	13	Retrospective population-based cohort	1	Hospitalisation	Children with more than one readmission for DKA were more likely to be female, reside in an inner regional area or an area of socioeconomic disadvantage, and be Australian-born	Longitudinal linkage of population data can identify all individual episodes for each child and provide an opportunity for population surveillance of DKA The use of population-linked data enabling capture of all hospitalizations for children aged 0-14 years with T1D, thus avoiding sampling bias. Longitudinal linkage of hospital data allowed for identification of children with repeated admissions.	Routinely collected population data sets do not contain detailed clinical data that may have provided more clinical information such as HbA1c, diet, and lifestyle factors	complications
106	Validating self-report of diabetes use by participants in the 45 and Up Study: a record linkage study	0.923077	Elizabeth Jean Comino	2013	NSW	CHeReL, Department of Human Services	(1) The 45 and Up study's database; (2) Admitted Patient Data Collection (APDC); (3) MBS; (4) PBS	Deterministic, Probabilistic	Diabetes/non-diabetes/diabetes uncertain	24,158/241,308/1,382	9.5	Prospective cohort	1, 2, GDM	Self-report of diabetes diagnosis	Self-report of diagnosis augmented with free text data indicating diabetes as a chronic condition and/or use of insulin among medications used was able to identify participants with diabetes with high sensitivity and specificity compared to available administrative data collections	The establishment of a linked data collection provided an opportunity to explore the accuracy and completeness of capture of information about diabetes in survey and administrative data collections The large population based sample
107	Variation in the use of primary care services for diabetes management according to country of birth and geography among older Australians	0.673077	Duong Thuy Tran	2016	NSW	CHeRel, the Sax Institute	(1) The 45 and Up study's database; (2) MBS; (3) PBS; (4) Death registrations	Deterministic, Probabilistic	Diabetic patients	13284	5.3	Prospective cohort	2	Claims for primary care services	Significant geographic variation was observed for all primary care services	The use of claim data linked to personal information about country of birth and health status which is not routinely collected in Medicare database, this has great potential to minimise recall bias in self-reporting of service utilisation	Blood tests for HbA1c and cholesterol and urine tests for micro-albumin may have been requested but were not claimable under the MBS ‘episode coning rules’	Health care utiliasation
108	Adherence to eye examination guidelines among individuals with diabetes: An analysis of linked health data	0.595238	Alice A. Gibson	2020	NSW	CHeReL, Department of Human Services	(1) The 45 and Up study's database; (2) MBS; (3) Death registrations		Diabetic patients	24832	11	Prospective cohort		Rates of eye examination	Of 50% to 75% people with diabetes met the biennial eye examination guidelines and only 21% to 28% with diabetes duration ≥10 years were adherent to the annual eye examination guideline
109	Effect of maternal smoking during pregnancy on childhood type 1 diabetes: a whole-of-population study	0.846154	Mumtaz Begum	2020	SA	SA NT datalink	(1) Hospital, (2) perinatal	Probabilistic	Diabetic patients with/without maternal smoking	62,216/223,842	16	Retrospective cohort	1	Diabetes incidence	Maternal smoking in pregnancy was associated with 16% lower childhood type 1 diabetes incidence (adjusted HR 0.84 [95% CI 0.67, 1.08])
110	Prevalence, incidence and risk factors of diabetes in Australian adults aged ≥45 years: A cohort study using linked routinely-collected data	0.523077	Hongmei Zhang	2020	NSW	CHeRel, the Sax Institute	(1) The 45 and Up study's database; (2) laboratory; (3) MBS; (4) PBS; (5) Death registrations		Australian adults	152169	16	Prospective cohort	2	Diabetes incidence/prevalence	Independent risk factors of diabetes were male gender, older age, being born outside of Australia, lower education status, lower annual household income, residence in a major city, family history of diabetes, personal history of cardiovascular disease or hypertension, higher body mass index, smoking and long sleeping hours	The use of multiple data sources, including laboratory results and glucose-lowering drug prescription claims, to ascertain diabetes status reduces the chances of cases being missed
111	Retinopathy predicts stroke but not myocardial infarction in type 2 diabetes: the Fremantle Diabetes Study Phase II	0.571429	Jocelyn J. Drinkwater	2020	WA	WADLS	(1) FDS database; (2) The Hospital Morbidity Data System records; (3) Death registry		Diabetic patients	1521	9	Prospective cohort	2	Hospitalisation	Moderate non-proliferative DR (NPDR) or worse was significantly and independently associated with an increased risk of incident stroke (adjusted hazard ratio 2.55 (95% CI 1.19, 5.47), p = 0.016)
112	Time protective effect of contact with a general practitioner and its association with diabetes- related hospitalisations: a cohort study using the 45 and Up Study data in Australia	0.846154	Ninh Thi Ha	2020	NSW	CHeRel, the Sax Institute	(1) The 45 and Up study's database; (2) Admitted Patient Data Collection (APDC); (3) MBS; (4) PBS; (5) Death registry	Deterministic, Probabilistic	Diabetic patients	21965	9.5	Retrospective cohort	1, 2	Hospitalisation	Having lower levels of GP cover including high (incidence rate ratio (IRR) 2.8, 95% CI 2.6 to 3.0), medium (IRR 3.2, 95% CI 2.7 to 3.8) and low (IRR 3.1, 95% CI 2.0 to 4.9) were significantly associated with higher number of diabetes- related hospitalisation	The linkage enabled the authors to account for differences across time periods and a wide range of demographic, socioeconomic and clinical characteristics
113	The association of socioeconomic disadvantage and remoteness with receipt of type 2 diabetes medications in Australia: a nationwide registry study	0.794872	Jedidiah I. Morton	2020	NSW, WA, SA, NT, ACT, TAS, QLD, VIC	AIHW	(1) NDSS; (2) PBS; (3) NDI		Diabetic patients	1203317	14	Prospective cohort	2	Diabetes medication dispensing	People with diabetes in more disadvantaged areas are less likely to receive newer diabetes medications, although this effect decreased over time	Through using a registry, the authors were able to effectively control for many confounders	Lack of important clinical covariates
114	Continuing Disparities in Cardiovascular Risk Factors and Complications Between Aboriginal and Anglo-Celt Australians With Type 2 Diabetes	0.576923	Timothy M. E. Davis	2012	WA	WADLS	(1) FDS database; (2) The Hospital Morbidity Data System records		Aboriginal/Anglo-Celt diabetic patients	Phase I: 19/796 Pha II: 106/796	19	Prospective cohort	2	Hospitalisation	Aboriginal patients were more likely to have microvascular disease in both phases
115	Incidence and associates of diabetic ketoacidosis in a community- based cohort: the Fremantle Diabetes Study Phase II	0.696429	Timothy M E Davis	2020	WA	WADLS	(1) FDS database; (2) The Hospital Morbidity Data System records; (3) Emergancy department; (4) Ambulance		Diabetic patients	1732	6	Prospective cohort	1, 2	Hospitalisation	Baseline ln(fasting serum C- peptide) (inversely), glycated hemoglobin and secondary diabetes predicted both incident first confirmed/probable DKA episode and the frequency of DKA (p<0.001)	The community- based nature of the FDS2 cohort, and the use of detailed FDS2 and WADLS data, together with individual hospital case records, to determine diabetes type and ascertain DKA events	Incorrect coding
116	Incidence of type 1 diabetes by socio-demographic characteristics among South Australian children: Whole-of-population study	0.769231	Mumtaz Begum	2020	SA	SA NT datalink	(1) Birth; (2) Perinatal; (3) Hospital	Probabilistic	Children	231685	13	Cross-sectional	1	Hospitalisation	Individual-level indicators showed higher incidence among more advantaged children; however, there was no clear area-level socio-economic patterning of T1D
117	Influence of Renin-Angiotensin System Inhibitors on Lower– Respiratory Tract Infections in Type 2 Diabetes: The Fremantle Diabetes Study Phase II	0.571429	Timothy M.E. Davis	2020	WA	WADLS	(1) FDS database; (2) The Hospital Morbidity Data System records; (3) Death registry		Diabetic patients	1732	14	Prospective cohort	2	Hospitalisation	Baseline ACEi/ARB use was independently associated with a reduced risk of incident pneumonia/influenza (cause-specific hazard ratio [HR] 0.64 [95% CI 0.45, 0.89], P50.008)	Large patient numbers, detailed assessments, and ascertainment of end points through validated data linkage
118	Incidence and Associations of Chronic Kidney Disease in Community Participants With Diabetes: A 5-Year Prospective Analysis of the EXTEND45 Study	0.666667	Louisa Sukkar	2020	NSW	CHeRel, the Sax Institute	(1) The 45 and Up study's database; (2) laboratory; (3) MBS; (4) PBS; (5) Admitted Patient Data Collection (APDC); (6) Death registry	Deterministic, Probabilistic	Diabetic patients	9313	10	Prospective cohort	1, 2	eGFR measurement <60 mL/min/1.73 m2	Older age, remoteness of residence, and the presence of various comorbid conditions were associated with higher incidence of CKD	Large, prospective, longitudinal populationbased cohort	comorbidities were defined by multiple data sources, including medication dispensation and ICD-10 codes, a more robust method than self-report alone

## Sheet: Critical appraisal
Criteria			Study						Study						Study						Study					Study						Study						Study						Study
			1	2	3	4	5	6	7	8	9	10	11	12	13	14	15	16	17	18	19	20	21	22	23	24	25	26	27	28	29	30	31	32	33	34	35	36	37	38	39	40	41	42	43	44	45	46	47
Domain 1	Purpose of dataset given?	Dataset 1	1	1	1	1	1	1	1	1	1	1	1	1	1	1	1	1	1	1	1	1	1	1	1	1	1	1	1	1	1	1	1	1	1	1	1	1	1	1	1	1	1	1	1	1	1	1	1
		Dataset 2	1	1	1	1	1	1	1	1	1	1	1	1	1	1	1	1	1	1	1	1	1	1	1	1	1	1	1	1	1	1	1	1	1	1	1	1	1	1	1	1	1	1	1	1	1	1	1
		Dataset 3		1		1	1	1	1	1		1		1	1	1	1	1	1	1	1	1	1	1	1	1					1	1	1	1						1			1			1	1
		Dataset 4		1				1	1						1	1									1	1					1			1									1
		Dataset 5													1											1
		Dataset 6													1
		Dataset 7
	Specified dataset type?	Dataset 1	1	1	1	1	1	1	1	1	1	1	1	1	1	1	1	1	1	1	1	1	1	1	1	1	1	1	1	1	1	1	1	1	1	1	1	1	1	1	1	1	1	1	1	1	1	1	1
		Dataset 2	1	1	1	1	1	1	1	1	1	1	1	1	1	1	1	1	1	1	1	1	1	1	1	1	1	1	1	1	1	1	1	1	1	1	1	1	1	1	1	1	1	1	1	1	1	1	1
		Dataset 3		1		1	1	1	1	1		1		1	1	1	1	1	1	1	1	1	1	1	1	1					1	1	1	1						1			1			1	1
		Dataset 4		1				1	1						1	1									1	1					1			1									1
		Dataset 5													1											1
		Dataset 6													1
		Dataset 7
	Stated coding system/data dictionary?	Dataset 1	1	1	1	0	1	1	0	1	0	1	1	1	1	1	1	1	1	0	1	1	1	1	1	1	1	1	1	1	1	1	1	0	0	0	1	1	1	0	1	1	1	0	1	1	1	1	1
		Dataset 2	1	1	0	1	1	1	0	1	1	0	1	1	1	1	1	0	1	0	0	0	0	0	1	0	0	1	1	1	0	1	1	0	1	1	0	0	1	1	1	1	1	1	1	1	1	1	0
		Dataset 3		1		1	0	0	1	0		0		0	1	1	0	0	1	1	0	0	0	1	1	1					0	0	0	1						0			0			0	0
		Dataset 4		0				0	1						1	0									0	0					0			1									0
		Dataset 5													0											0
		Dataset 6													0
		Dataset 7
	Stated % population coverage?	Dataset 1	1	0	1	0	1	1	1	1	1	1	0	1	1	1	1	1	1	1	1	1	1	1	1	1	1	1	1	1	0	1	1	1	0	1	1	1	1	0	1	1	1	1	1	1	1	0	0
		Dataset 2	0	1	1	0	1	1	1	1	1	0	1	1	1	1	1	0	1	0	0	0	0	1	1	1	1	1	1	1	0	1	1	1	1	0	0	0	0	1	0	1	1	0	1	1	0	0	0
		Dataset 3		1		0	0	1	1	1		0		0	1	1	0	0	0	1	0	0	0	0	1	1					0	1	1	1						0			1			1	0
		Dataset 4		1				1	0						0	1									0	1					0			0									1
		Dataset 5													1											1
		Dataset 6													0
		Dataset 7
	Described data collection methods?	Dataset 1	1	1	1	1	1	1	1	1	1	1	1	1	1	1	1	1	1	1	1	1	1	1	1	1	1	1	1	1	1	1	1	1	1	1	1	1	1	1	1	1	1	1	1	1	1	1	1
		Dataset 2	1	1	1	1	1	1	1	1	1	1	1	1	1	1	1	1	1	1	1	1	1	1	1	1	1	1	1	1	1	1	1	1	1	1	1	1	1	1	1	1	1	1	1	1	1	1	1
		Dataset 3		1		1	1	1	1	1		1		1	1	1	1	1	1	1	1	1	1	1	1	1					1	1	1	1						1			1			1	1
		Dataset 4		1				1	1						1	1									1	1					1			1									1
		Dataset 5													1											1
		Dataset 6													0
		Dataset 7
	Described quality assurance process?	Dataset 1	0	0	1	0	1	0	0	0	0	0	1	0	0	0	0	1	0	0	0	0	0	1	0	0	0	0	0	1	0	0	0	0	0	0	0	1	1	0	0	0	0	0	0	0	0	0	0
		Dataset 2	1	0	0	0	1	0	0	0	0	0	1	0	0	0	0	0	1	0	0	0	0	1	0	0	1	0	1	1	0	0	0	0	1	1	0	1	0	0	0	0	0	0	1	0	0	1	0
		Dataset 3		0		0	0	0	0	0		0		0	0	0	0	0	1	0	0	0	0	1	0	0					0	0	0	0						0			0			0	0
		Dataset 4		0				0	0						0	0									0	0					0			0									0
		Dataset 5													0											0
		Dataset 6													0
		Dataset 7
Domain 2	Specified participant inclusion criteria?		1	1	1	1	1	1	1	1	1	1	1	1	1	1	1	1	1	1	1	1	1	1	1	1	1	1	1	1	1	1	1	1	1	1	1	1	1	1	1	1	1	1	1	1	1	1	1
	Specified variables used for linkage?		0	0	0	1	1	0	1	1	1	0	1	1	1	1	1	1	1	1	0	0	0	1	0	0	0	0	0	0	0	1	0	1	1	1	1	0	0	1	1	0	0	1	1	0	1	0	0
	Specified changes to coding system?		1	1				1	1	1			1											1	1	1		1	1		1		1		1						1		1
	Specified sources of bias?		1	1	1	1	1	1	1	1	1	1	1	1	1	1	1	1	1	1	1	1	1	1	1	1	1	1	1	1	1	1	1	1	1	1	1	1	1	1	1	1	1	1	1	1	1	1	1
Domain 3	Specified intended linkage precision?		0	0	0	0	0	0	0	1	1	0	0	0	0	0	0	0	1	1	0	0	0	0	0	0	0	0	0	0	0	0	0	0	1	1	0	0	0	1	0	1	0	0	0	0	0	0	0
	Description of linkage method given?		0	0	0	0	1	0	1	0	1	0	1	0	0	1	0	0	1	1	0	0	0	1	0	0	0	0	0	0	0	0	0	1	0	1	1	1	0	0	1	1	0	1	0	1	0	0	0
	Measure of quality of linked data given?		0	0	0	0	0	0	0	0	0	0	0	0	1	1	0	0	0	0	0	0	1	0	0	0	0	0	0	1	0	0	0	0	0	0	1	1	0	0	0	0	0	0	0	1	0	0	0
Domain 4	Did the study receive ethical approval?		1	0	1	1	1	1	1	0	1	1	0	1	1	1	1	1	1	1	1	1	1	1	1	1	1	1	1	0	1	1	1	1	1	1	0	1	1	0	1	1	1	1	1	1	1	1	1
TOTAL			0.642857	0.535714	0.615385	0.589744	0.769231	0.607143	0.732143	0.690476	0.807692	0.512821	0.75	0.641026	0.705128	0.826923	0.641026	0.615385	0.871795	0.769231	0.512821	0.512821	0.589744	0.809524	0.607143	0.6	0.615385	0.642857	0.678571	0.692308	0.517857	0.666667	0.619048	0.711538	0.75	0.807692	0.692308	0.769231	0.615385	0.589744	0.75	0.769231	0.607143	0.692308	0.730769	0.74359	0.615385	0.576923	0.5
[truncated: 71 more columns]
